# Supplementary material for: Effect of Dietary Types on Feed Intakes, Growth Performance and Economic Benefit in Tibetan sheep and Yaks on the Qinghai-Tibet Plateau during Cold Season
Source: PLoS One. 2017 Jan 5;12(1):e0169187. doi: 10.1371/journal.pone.0169187 (PMC5215856; doi:10.1371/journal.pone.0169187)
Supplement: S1 Data — (XLSX) [file pone.0169187.s001.xlsx]

## Sheet: S1 Dataset
	S1. Live-weight changes in Tibetan sheep and yaks fed different diets during the experiment
	Tibetan sheep
	Time(day)	TMR	TMR-se	OH	OH-se	OS	OS-se	TG	TG-se
	0	23.91	0.961	26	1.323	23.08	1.228	28.17	2.159
	15	26.5	0.8165	26.67	1.07	24	1.304	27.25	2.061
	30	28.08	0.9951	28.35	1.311	26.42	1.3	26.75	2.29
	45	30.08	1.186	29.42	1.417	27.83	1.236	24.75	1.865
	60	33.83	0.8913	31.67	1.453	29.58	1.907	24.58	1.895
	75	36.25	1.047	32.83	1.464	30.7	1.982	24.67	2.174
	90	38.18	0.9816	33.42	1.028	31.58	2.278	23.83	2.12
	105	42.25	0.8241	35.92	1.287	33.17	2.448	22.92	1.947
	120	46.17	1.394	36.85	1.39	35.75	2.489	22.42	1.814
	135	49.25	1.289	38.08	1.399	37.408	2.2698	22.5	2.098
	Yaks
	Time(day)	TMR	TMR-se	OH	OH-se	OS	OS-se	TG	TG-se
	0	123.7	8.44778	86.9	6.49885	92.2	6.44321	99.7	6.34547
	15	130.9	8.61887	91.6	6.12658	94.8	7.83358	100.6	6.66033
	30	136.6	8.42526	96.3	7.56406	97.8	8.36899	99.4	6.42534
	45	143.7	8.09104	99.6	7.50733	99.5	8.56446	93.8	6.33561
	60	154.3	11.1261	109.1	8.61887	103	7	93.4	6.15305
	75	163.2	8.84392	113.7	8.37198	103.7	6.28411	93.9	6.05269
	90	175.1	9.26876	117.9	9.18749	105.6	5.94853	93	7.20937
	105	184.5	9.10632	124.8	9.42019	110.9	5.86813	89.8	6.9473
	120	194	9.49079	131.5	10.0337	115.9	6.21772	88.4	6.37652
	135	206.1	10.64	140.22	10.6138	122.9	5.98832	87.3	5.95105
