# Supplementary material for: Effect of Dietary Types on Feed Intakes, Growth Performance and Economic Benefit in Tibetan sheep and Yaks on the Qinghai-Tibet Plateau during Cold Season
Source: PLoS One. 2017 Jan 5;12(1):e0169187. doi: 10.1371/journal.pone.0169187 (PMC5215856; doi:10.1371/journal.pone.0169187)
Supplement: S2 Data — (XLSX) [file pone.0169187.s002.xlsx]

## Sheet: S2 Dataset.ADG-15ds
	S2. Average daily live-weight gains of every 15 days （ADG-15 ds） in Tibetan sheep and yaks fed different diets during this experiment
	Tibetan sheep
	Time(day)	TMR	TMR-se	Sig.	OH	OH-se	Sig.	OS	OS-se	Sig.	TG	TG-se	Sig.
	15	258.33	63.792	a	66.667	33.333	b	91.667	47.288	b	-91.667	47.288	c
	30	105.56	23.439	a	111.11	58.794	a	161.11	31.525	a	-33.333	24.343	b
	45	133.33	32.203	a	72.222	15.909	a	94.444	18.088	a	-133.33	63.828	b
	60	250	41.051	a	150	77.34	ab	115.56	58.288	ab	-11.111	50.674	b
	75	161.11	31.525	a	77.778	14.055	b	73.333	24.646	b	5.5556	23.439	c
	90	122.22	32.961	a	27.778	56.71	ab	61.111	27.778	a	-55.556	11.111	b
	105	277.78	26.759	a	177.78	23.831	b	100	37.515	b	-61.111	41.648	c
	120	261.11	46.68	a	38.889	21.802	b	177.78	22.222	a	-33.333	22.771	b
	135	205.56	20.031	a	105.56	36.935	b	111.11	29.397	b	5.5556	23.439	c
	Yaks
	Time(day)	TMR	TMR-se	Sig	OH	OH-se	Sig	OS	OS-se	Sig	TG	TG-se	Sig
	15	720	43.589	a	470	152.151	ac	260	185.338	bc	90	82.7647	c
	30	380	140.87	a	313.333	122.293	a	200	58.6894	ab	-80	113.822	b
	45	473.333	190.438	a	220	13.3333	ab	113.333	27.0801	b	-373.333	99.6661	c
	60	706.667	277.569	a	633.333	78.1736	a	233.333	126.93	ab	-26.6667	74.087	b
	75	593.333	216.384	a	306.667	42.6875	ac	46.6667	63.7704	bc	33.3333	45.9468	c
	90	793.333	43.9697	a	280	60.1849	b	126.667	37.1184	bc	-60	118.977	c
	105	626.667	22.1108	a	460	81.9214	ab	353.333	24.9444	b	-213.333	85.375	c
	120	633.333	38.0058	a	446.667	50.111	b	333.333	60.553	b	-93.3333	41.3656	c
	135	806.667	97.9796	a	581.333	79.3977	ab	466.667	21.0819	b	-73.3333	137.194	c
